# Supplementary material for: Integrating microRNA target predictions for the discovery of gene regulatory networks: a semi-supervised ensemble learning approach
Source: BMC Bioinformatics. 2014 Jan 10;15(Suppl 1):S4. doi: 10.1186/1471-2105-15-S1-S4 (PMC4015287; doi:10.1186/1471-2105-15-S1-S4)
Supplement: Additional file 1 — Reactome mapping of bicluster 511-512 in mirDIP-A. [file 1471-2105-15-S1-S4-S1.txt]

Over-representation analysis of bicluster 511-512 in Reactome. This file reports the list of statistically over-represented events in bicluster 511-512.
False discovery rate	Un-adjusted probability of seeing N or more genes in this Event by chance	Number of genes in your query which map to this Event	Total number of genes involved in this Event	Identifier of this Event	Name of this Event	Submitted identifiers mapping to this Event
-	1.24916635853632e-05	7	110	REACT_22232	Signaling by Interleukins	SQSTM1, IL1RAP, UBC, MAP3K8, MAPK1, CRK, JAK1
-	0.000247759473097463	4	43	REACT_22442	Interleukin-1 signaling	SQSTM1, IL1RAP, UBC, MAP3K8
-	0.000432568839967674	6	137	REACT_98011	Signaling by Interleukins	SQSTM1, IL1RAP, MAP3K8, MAPK1, CRK, JAK1
-	0.000763520092326422	2	6	REACT_13601	Polyubiquitinated NRIF migrates to the nucleus	SQSTM1, UBC
-	0.000763520092326422	2	6	REACT_13460	Polyubiquitinated NRIF binds to p62 (Sequestosome)	SQSTM1, UBC
-	0.00106396310509438	2	7	REACT_25378	Ubiquitination of CRY Proteins	UBC, CRY2
-	0.0018070443186819	2	9	REACT_13753	TRAF6 is auto-ubiquitinated	SQSTM1, UBC
-	0.0018070443186819	2	9	REACT_22099	Phosphorylation of L1 by ERK	AP2B1, MAPK1
-	0.0018070443186819	2	9	REACT_111089	Ubiquitination of p130 (RBL2) by SCF (Skp2)	UBC, RBL2
-	0.00250188882398815	6	192	REACT_11123	Membrane Trafficking	SNX9, GBF1, UBC, TSG101, DAB2, GNS
-	0.00255306272166774	3	38	REACT_821	Cyclin D associated events in G1	UBC, RBL2, RBL1
-	0.00255306272166774	3	38	REACT_1590	G1 Phase	UBC, RBL2, RBL1
-	0.00273521775434487	2	11	REACT_115855	Monoubiquitinated N-myristoyl GAG polyprotein is targeted to the late endosomal vesicle membrane by the ESCRT-I complex	UBC, TSG101
-	0.00326705217883577	2	12	REACT_115893	Membrane binding and targetting of GAG proteins	UBC, TSG101
-	0.00326705217883577	2	12	REACT_120788	Destruction of Ubiquitinated HIF-alpha by the Proteasome	UBC, HIF1A
-	0.00326705217883577	2	12	REACT_121002	Nuclear Export of Ubiquitinated HIF-alpha:VHL:EloB/C:CUL2:RBX1 Complex	UBC, HIF1A
-	0.00339056016761357	4	86	REACT_1195	Insulin receptor signalling cascade	GAB1, PDE3B, MAPK1, CRK
-	0.00384317917052487	2	13	REACT_115860	Synthesis And Processing Of GAG, GAGPOL Polyproteins	UBC, TSG101
-	0.00384317917052487	2	13	REACT_6818	Assembly of HIV virion	UBC, TSG101
-	0.00384317917052487	2	13	REACT_13415	p75NTR recruits signalling complexes	SQSTM1, UBC
-	0.00384317917052487	2	13	REACT_13696	NF-kB is activated and signals survival	SQSTM1, UBC
-	0.00384317917052487	2	13	REACT_27319	Cargo Sequestration	UBC, TSG101
-	0.00384317917052487	2	13	REACT_27272	Cargo Recognition And Sorting	UBC, TSG101
-	0.00446295279573138	2	14	REACT_118619	Ubiquitination of IkB by SCF-beta-TrCP	UBC, FBXW11
-	0.00512573384301668	2	15	REACT_13643	NRIF signals cell death from the nucleus	SQSTM1, UBC
-	0.00512573384301668	2	15	REACT_120954	Cytosolic Ubiquitination of HIF-alpha	UBC, HIF1A
-	0.00512573384301668	2	15	REACT_121374	Nuclear Ubiquitination of HIF-alpha	UBC, HIF1A
-	0.0052722491065348	3	49	REACT_23837	Interleukin-3, 5 and GM-CSF signaling	UBC, CRK, JAK1
-	0.00553319980414463	5	158	REACT_75901	Transfer of Ub from E2 to substrate and release of E2	RNF6, UBC, UBE3C, KLHL20, FBXW11
-	0.00553319980414463	5	158	REACT_75847	Polyubiquitination of substrate	RNF6, UBC, UBE3C, KLHL20, FBXW11
-	0.00553319980414463	5	158	REACT_75856	Interaction of E3 with substrate and E2-Ub complex	RNF6, UBC, UBE3C, KLHL20, FBXW11
-	0.00583088976273888	2	16	REACT_12002	ARMS-mediated activation	MAPK1, CRK
-	0.00583088976273888	2	16	REACT_13537	p75NTR signals via NF-kB	SQSTM1, UBC
-	0.00736582897083344	2	18	REACT_120916	Oxygen-dependent Proline Hydroxylation of Hypoxia-inducible Factor Alpha	UBC, HIF1A
-	0.00786248652396972	4	109	REACT_498	Signaling by Insulin receptor	GAB1, PDE3B, MAPK1, CRK
-	0.0081943799320155	2	19	REACT_115852	Signaling by constitutively active EGFR	GAB1, UBC
-	0.00906284099384295	2	20	REACT_12005	Prolonged ERK activation events	MAPK1, CRK
-	0.00969054362275792	3	61	REACT_11235	trans-Golgi Network Vesicle Budding	SNX9, GBF1, GNS
-	0.00969054362275792	3	61	REACT_19187	Clathrin derived vesicle budding	SNX9, GBF1, GNS
-	0.0108190761362332	7	340	REACT_75790	Cytokine Signaling in Immune system	SQSTM1, IL1RAP, UBC, MAP3K8, MAPK1, CRK, JAK1
-	0.0109170992098633	2	22	REACT_23787	Regulation of signaling by CBL	UBC, CRK
-	0.0112679341999587	4	121	REACT_75928	Release of E3 from polyubiquitinated substrate	RNF6, UBE3C, KLHL20, FBXW11
-	0.0139830129097569	2	25	REACT_20547	Metal ion SLC transporters	SLC40A1, SLC41A1
-	0.0139830129097569	2	25	REACT_120815	Regulation of Hypoxia-inducible Factor (HIF) by Oxygen	UBC, HIF1A
-	0.0139830129097569	2	25	REACT_111214	G0 and Early G1	RBL2, RBL1
-	0.0139830129097569	2	25	REACT_121311	Cellular response to hypoxia	UBC, HIF1A
-	0.0139830129097569	2	25	REACT_120956	Cellular responses to stress	UBC, HIF1A
-	0.0150785506976883	2	26	REACT_12484	EGFR downregulation	AP2B1, UBC
-	0.0159786453782235	6	283	REACT_11061	Signalling by NGF	SQSTM1, GAB1, AP2B1, UBC, MAPK1, CRK
-	0.0162099281985126	2	27	REACT_15523	Integrin alphaIIb beta3 signaling	RAPGEF4, CRK
-	0.0173765882680003	2	28	REACT_27258	Endosomal Sorting Complex Required For Transport (ESCRT)	UBC, TSG101
-	0.0179300261144797	5	211	REACT_75842	Antigen processing: Ubiquitination & Proteasome degradation	RNF6, UBC, UBE3C, KLHL20, FBXW11
-	0.01944085582274	3	79	REACT_332	IRS-mediated signalling	GAB1, PDE3B, MAPK1
-	0.0207647497063613	3	81	REACT_762	IRS-related events	GAB1, PDE3B, MAPK1
-	0.0210827809243849	2	31	REACT_120734	SMAD2/SMAD3:SMAD4 heterotrimer regulates transcription	UBC, RBL1
-	0.0221373496387759	3	83	REACT_150203	IRS-related events triggered by IGF1R	GAB1, PDE3B, MAPK1
-	0.0242876759554476	3	86	REACT_150359	Signaling by Type 1 Insulin-like Growth Factor 1 Receptor (IGF1R)	GAB1, PDE3B, MAPK1
-	0.0242876759554476	3	86	REACT_150210	IGF1R signaling cascade	GAB1, PDE3B, MAPK1
-	0.0250870217357861	2	34	REACT_765	Mitotic Prophase	MASTL, MAPK1
-	0.0250870217357861	2	34	REACT_22272	Signal transduction by L1	AP2B1, MAPK1
-	0.0264855503098014	2	35	REACT_24941	Circadian Clock	UBC, CRY2
-	0.0293752039145644	2	37	REACT_278	Platelet Aggregation (Plug Formation)	RAPGEF4, CRK
-	0.0293752039145644	2	37	REACT_12058	Signalling to ERKs	MAPK1, CRK
-	0.033933670483978	2	40	REACT_111184	Negative regulation of FGFR signaling	UBC, MAPK1
-	0.0355109253292621	2	41	REACT_22365	Recycling pathway of L1	AP2B1, MAPK1
-	0.0363567932655377	4	173	REACT_9417	Signaling by EGFR	GAB1, AP2B1, UBC, MAPK1
-	0.0371162604475287	2	42	REACT_22237	Netrin-1 signaling	NTN4, RGMB
-	0.0371162604475287	2	42	REACT_27283	Interleukin-2 signaling	MAPK1, JAK1
-	0.0376856393491187	4	175	REACT_115871	Signaling by EGFR in Cancer	GAB1, AP2B1, UBC, MAPK1
-	0.0438090048387802	2	46	REACT_121061	Transcriptional activity of SMAD2/SMAD3:SMAD4 heterotrimer	UBC, RBL1
-	0.045547736851376	2	47	REACT_118780	NOTCH1 Intracellular Domain Regulates Transcription	UBC, HIF1A
-	0.0459913408178867	6	362	REACT_91328	Cytokine Signaling in Immune system	SQSTM1, IL1RAP, MAP3K8, MAPK1, CRK, JAK1
-	0.0495771184558632	5	277	REACT_18266	Axon guidance	AP2B1, NTN4, RGMB, ST8SIA2, MAPK1
