# Supplementary material for: Integrating microRNA target predictions for the discovery of gene regulatory networks: a semi-supervised ensemble learning approach
Source: BMC Bioinformatics. 2014 Jan 10;15(Suppl 1):S4. doi: 10.1186/1471-2105-15-S1-S4 (PMC4015287; doi:10.1186/1471-2105-15-S1-S4)
Supplement: Additional file 3 — Reactome mapping of bicluster 415 in mirDIP-B. [file 1471-2105-15-S1-S4-S3.txt]

Over-representation analysis of bicluster 415 in Reactome. This file reports the list of statistically over-represented events in bicluster 415.
False discovery rate	Un-adjusted probability of seeing N or more genes in this Event by chance	Number of genes in your query which map to this Event	Total number of genes involved in this Event	Identifier of this Event	Name of this Event	Submitted identifiers mapping to this Event
-	1.07473381808121e-09	5	38	REACT_821	Cyclin D associated events in G1	E2F3, RB1, RBL2, CCND2, CCND1
-	1.07473381808121e-09	5	38	REACT_1590	G1 Phase	E2F3, RB1, RBL2, CCND2, CCND1
-	1.20668238805386e-09	4	12	REACT_1882	Cyclin D:Cdk4/6 mediated phosphorylation of Rb and dissociation of phospho-Rb from the E2F1/2/3:DP-1 complexes	E2F3, RB1, CCND2, CCND1
-	1.0429838760858e-08	6	133	REACT_21267	Mitotic G1-G1/S phases	E2F3, RB1, RBL2, CCND2, WEE1, CCND1
-	5.15093010609789e-07	3	12	REACT_111206	Cyclin D:Cdk4/6 mediated phosphorylation of p130 (RBL2) and dissociation of phosphorylated p130 (RBL2) from DP1:E2F4/5 complex	RBL2, CCND2, CCND1
-	5.79547939861061e-06	6	385	REACT_152	Cell Cycle, Mitotic	E2F3, RB1, RBL2, CCND2, WEE1, CCND1
-	1.63001262107449e-05	6	460	REACT_115566	Cell Cycle	E2F3, RB1, RBL2, CCND2, WEE1, CCND1
-	4.15078563499837e-05	2	7	REACT_2081	Formation of Cyclin D:Cdk4/6 complexes	CCND2, CCND1
-	4.15078563499837e-05	2	7	REACT_713	Translocation of Cyclin D:Cdk4/6 complexes from the cytoplasm to the nucleus	CCND2, CCND1
-	8.87341925617979e-05	2	10	REACT_96	Phosphorylation of Cyclin D:Cdk4/6 complexes	CCND2, CCND1
-	0.000108366986146807	2	11	REACT_111248	Cyclin D:CDK4/6 mediated phosphorylation of p107 (RBL1) and dissociation of phosphorylated p107 (p-RBL1) from DP1:E2F4 complex	CCND2, CCND1
-	0.000619069588518586	3	121	REACT_899	S Phase	RB1, WEE1, CCND1
-	0.00369261262363665	2	63	REACT_1574	Cyclin E associated events during G1/S transition	RB1, WEE1
-	0.00380870779535369	2	64	REACT_9029	Cyclin A:Cdk2-associated events at S phase entry	RB1, WEE1
-	0.00891380497023608	2	99	REACT_21391	Mitotic G2-G2/M phases	E2F3, WEE1
-	0.010354651965712	2	107	REACT_1783	G1/S Transition	RB1, WEE1
